# Supplementary material for: Epidemiology, species composition and genetic diversity of tetra- and octonucleated Entamoeba spp. in different Brazilian biomes
Source: Parasit Vectors. 2021 Mar 17;14:160. doi: 10.1186/s13071-021-04672-y (PMC7968159; doi:10.1186/s13071-021-04672-y)
Supplement: Supplementary file 2 — Additional file 2: Table S 2. Population pairwise Fst values based on SSU rDNA locus of tetra- and octonucleated cysts Entamoeba (542 bp, n = 89). [file 13071_2021_4672_MOESM2_ESM.xlsx]

## Sheet: Planilha2
Additional file 2: Table S2 Population pairwise Fst values based on SSU rDNA locus of tetra- and octonucleated cysts Entamoeba (542 bp, n=89)
Population	E. dispar	E. dispar- Asia	E. dispar - Brazil	E. dispar - BAG+SIRN	E. dispar -TER	E. histolytica	E. histolytica - Africa	E. histolytica- North America	E. histolytica- Asia	E. histolytica - SIRN	E. hartmanni	E. hartmanni- Asia	E. hartmanni- North America	E. hartmanni - BAG+SIRN	E. coli ST1	E. coli ST1- North America	E. coli ST1- Africa	E. coli ST1- Europe	E. coli ST1- Brazil	E. coli ST1- BAG+SIRN	E. coli ST1- SJP	E. coli ST1- TER	E. coli ST1- CAM	E. coli ST2	E. coli ST2- Asia	E. coli ST2- Europe	E. coli ST2- Brazil	E. coli ST2- BAG+SIRN	E. coli ST2- SJP	E.muris	Entamoeba RL7	E. moshkosvkii	E. bangladeshi	E. nuttalli	E. invadens	E. ecuadoriensis	E. insolita	E. terrapinae	E. ranarum	Entamoeba RL10	Entamoeba RL6	Entamoeba RL5	All
E. dispar	0
E. dispar- Asia	-0.19512	0
E. dispar - Brazil	-0.05368	-0.19357	0
E. dispar - BAG+SIRN	-0.05589	-0.19203	-0.06225	0
E. dispar - TER	0.79194	0.25	0.76314	0.73903	0
E. histolytica	0.73315	0.81538	0.70774	0.68803	0.5381	0
E. histolytica - Africa	0.72073	1	0.68117	0.64793	-0.92746	-0.6	0
E. histolytica- North America	0.74912	1	0.71777	0.69216	0.03627	-0.09091	0	0
E. histolytica- Asia	0.72073	1	0.68117	0.64793	-0.92746	-0.6	0	0	0
E. histolytica - SIRN	0.74912	1	0.71777	0.69216	0.03627	0.4	1	1	1	0
E. hartmanni	0.95284	0.92792	0.94775	0.94371	0.76374	0.93312	0.90761	0.91821	0.90761	0.91987	0
E. hartmanni- Asia	0.9716	1	0.9669	0.9628	-0.32384	0.97567	1	1	1	1	-0.73611	0
E. hartmanni- North America	0.97191	1	0.96726	0.96321	-0.31449	0.97594	1	1	1	1	-0.60256	1	0
E. hartmanni - BAG+SIRN	0.9518	0.91949	0.94617	0.94163	0.72018	0.92781	0.89153	0.90675	0.89153	0.9086	-0.11801	-0.67781	-0.54622	0
E. coli ST1	0.95526	0.92732	0.9514	0.94845	0.59028	0.9345	0.91629	0.92256	0.91629	0.92263	0.93267	0.91829	0.91872	0.92822	0
E. coli ST1- North America	0.98623	1	0.98394	0.98195	-1	0.98847	1	1	1	1	0.95657	1	1	0.94866	-0.86101	0
E. coli ST1- Africa	0.98666	1	0.98445	0.98251	-0.69863	0.98898	1	1	1	1	0.95684	1	1	0.94899	0.41511	1	0
E. coli ST1- Europe	0.98622	0.99466	0.98407	0.98222	0	0.98778	0.98391	0.99196	0.98391	0.99196	0.95966	0.98433	0.98442	0.95352	-0.24762	-1	0.88679	0
E. coli ST1- Brazil	0.97539	0.96284	0.97288	0.97091	0.62638	0.966	0.9555	0.95955	0.9555	0.95959	0.95681	0.95668	0.9569	0.95373	-0.04946	-0.95365	0.67859	-0.20704	0
E. coli ST1- BAG+SIRN	0.97566	0.94974	0.97236	0.96961	0.37235	0.95982	0.92394	0.9397	0.92394	0.93983	0.94711	0.9256	0.92598	0.94048	-0.09974	-0.83333	0.34404	-0.1973	-0.06584	0
E. coli ST1- SJP	0.9862	0.99284	0.98416	0.98244	0.23755	0.98766	0.98561	0.99042	0.98561	0.99042	0.96222	0.98606	0.98614	0.95732	-0.11397	-1	0.90588	0.01316	-0.13466	-0.02506	0
E. coli ST1- TER	0.98662	0.9982	0.98453	0.98274	-0.00538	0.98947	0.99458	0.99729	0.99458	0.99729	0.96056	0.99475	0.99478	0.95465	-0.24354	-1	0.96364	0	-0.26943	-0.17623	-0.09615	0
E. coli ST1- CAM	0.98518	0.98756	0.98286	0.98086	-0.00783	0.9842	0.96257	0.98128	0.96257	0.98128	0.95754	0.96354	0.96373	0.9509	-0.14663	-1	0.77049	0	-0.10504	-0.05453	0.10484	0	0
E. coli ST2	0.96179	0.94435	0.95891	0.95675	0.77817	0.94819	0.93779	0.94141	0.93779	0.94125	0.94477	0.93905	0.93936	0.94189	0.77677	0.81296	0.82341	0.82361	0.83518	0.80446	0.83526	0.82847	0.82522	0
E. coli ST2- Asia	0.98666	1	0.98445	0.98251	-0.45882	0.98881	1	1	1	1	0.95733	1	1	0.94958	0.74287	1	1	0.952	0.8701	0.77373	0.95855	0.98425	0.89313	-0.06682	0
E. coli ST2- Europe	0.98645	1	0.9842	0.98223	-0.48207	0.98869	1	1	1	1	0.95653	1	1	0.94859	0.73441	1	1	0.95122	0.8675	0.76861	0.95789	0.984	0.89062	-0.3502	1	0
E. coli ST2- Brazil	0.96213	0.94334	0.95912	0.95684	0.76748	0.94764	0.93607	0.94008	0.93607	0.93994	0.94404	0.93741	0.93773	0.94089	0.77288	0.80801	0.81878	0.81979	0.83328	0.80013	0.83221	0.8248	0.82118	-0.04918	-0.05263	-0.35254	0
E. coli ST2- BAG+SIRN	0.96213	0.94243	0.95904	0.95669	0.76052	0.94704	0.9347	0.93898	0.9347	0.93883	0.9434	0.93608	0.93641	0.94008	0.76994	0.80377	0.8149	0.81638	0.83138	0.7966	0.82936	0.8215	0.8177	-0.04995	-0.08745	-0.3346	-0.0532	0
E. coli ST2- SJP	0.98659	1	0.98436	0.98242	-0.45882	0.98877	1	1	1	1	0.95693	1	1	0.94906	0.74337	1	1	0.95276	0.8716	0.77586	0.95918	0.9845	0.89394	-0.27703	1	1	-0.30164	-0.26284	0
E.muris	0.98738	1	0.98529	0.98346	-0.18471	0.98946	1	1	1	1	0.96064	1	1	0.95345	0.86074	1	1	0.97285	0.92609	0.87323	0.97619	0.99095	0.93833	0.89488	1	1	0.89197	0.88972	1	0
Entamoeba RL7	0.98686	1	0.98468	0.98277	-0.2	0.98919	1	1	1	1	0.9587	1	1	0.95117	0.8662	1	1	0.9738	0.92888	0.87861	0.97701	0.99127	0.94043	0.90143	1	1	0.89887	0.89675	1	1	0
E. moshkosvkii	0.94409	1	0.935	0.92711	-0.56303	0.95362	1	1	1	1	0.91373	1	1	0.89851	0.91955	1	1	0.98458	0.95729	0.92704	0.98621	0.99481	0.96392	0.93942	1	1	0.93778	0.93648	1	1	1	0
E. bangladeshi	0.88864	1	0.87109	0.85597	-0.75472	0.91467	1	1	1	1	0.91087	1	1	0.89514	0.91801	1	1	0.98433	0.95649	0.92529	0.98599	0.99472	0.96345	0.9375	1	1	0.9358	0.93444	1	1	1	1	0
E. nuttalli	0.68432	1	0.64736	0.61756	0.03125	0.46067	1	1	1	1	0.91918	1	1	0.90787	0.92294	1	1	0.992	0.95977	0.94002	0.99047	0.9973	0.98138	0.94156	1	1	0.94026	0.93915	1	1	1	1	1	0
E. invadens	0.98457	1	0.98202	0.97978	0.05344	0.98707	1	1	1	1	0.95072	1	1	0.9418	0.9312	1	1	0.98684	0.9635	0.9375	0.98825	0.99558	0.96903	0.94768	1	1	0.94625	0.94509	1	1	1	1	1	1	0
E. ecuadoriensis	0.92245	1	0.91005	0.89931	-0.70642	0.93333	1	1	1	1	0.91725	1	1	0.90265	0.91647	1	1	0.984	0.95564	0.92386	0.98569	0.99461	0.96286	0.93723	1	1	0.93551	0.93413	1	1	1	1	1	1	1	0
E. insolita	0.97372	1	0.96939	0.9656	-0.27397	0.97746	1	1	1	1	0.90541	1	1	0.8883	0.92008	1	1	0.98465	0.95758	0.92719	0.98632	0.99486	0.96438	0.94088	1	1	0.93928	0.93799	1	1	1	1	1	1	1	1	0
E. terrapinae	0.97569	1	0.97167	0.96816	-0.20388	0.97902	1	1	1	1	0.90689	1	1	0.89017	0.92368	1	1	0.98533	0.9595	0.93065	0.98695	0.99509	0.96577	0.9433	1	1	0.94175	0.94052	1	1	1	1	1	1	1	1	1	0
E. ranarum	0.9841	1	0.98147	0.97917	0.07692	0.98678	1	1	1	1	0.9483	1	1	0.93897	0.93542	1	1	0.98765	0.96574	0.94125	0.98898	0.99586	0.97095	0.95089	1	1	0.94954	0.94844	1	1	1	1	1	1	1	1	1	1	0
Entamoeba RL10	0.97249	1	0.96793	0.96394	-0.27835	0.97762	1	1	1	1	0.83531	1	1	0.8072	0.92108	1	1	0.98485	0.95815	0.92792	0.98655	0.99494	0.96491	0.94177	1	1	0.94018	0.93893	1	1	1	1	1	1	1	1	1	1	1	0
Entamoeba RL6	0.97399	1	0.96969	0.96595	-0.23588	0.97881	1	1	1	1	0.92445	1	1	0.9109	0.923	1	1	0.98526	0.95915	0.92963	0.98686	0.99506	0.96577	0.94258	1	1	0.94104	0.93977	1	1	1	1	1	1	1	1	1	1	1	1	0
Entamoeba RL5	0.97718	1	0.9734	0.97011	-0.16981	0.98118	1	1	1	1	0.92974	1	1	0.91699	0.92405	1	1	0.98547	0.95976	0.93052	0.98706	0.99513	0.96651	0.94189	1	1	0.94034	0.93907	1	1	1	1	1	1	1	1	1	1	1	1	1	0
All	0.29138	0.16753	0.28276	0.2764	-0.24285	0.22857	-0.15484	0.10726	-0.15484	0.10842	0.34026	0.03079	0.03727	0.32882	0.32882	-0.00332	0.05273	0.20128	0.32963	0.27915	0.25363	0.19977	0.20273	0.3425	-0.00043	-0.02078	0.33714	0.33409	-0.00843	0.23878	0.22904	-0.00133	-0.09378	0.10617	0.34937	-0.06438	0.12328	0.16645	0.36018	0.09921	0.16039	0.19501	0
* E.dispar. E. histolytica. E. hartmanni. E.coli. Entamoeba sp. E. moshkosvikii. E. ecuadoriensis. E. bangladeshi. E. nuttalli. E. muris. E. terrapinae. E. insolita. E. invadens. Entamoeba RL5, Entamoeba RL6, Entamoeba RL7, Entamoeba RL10. In Bold: sequences obtained in this study (Brazil). BAG: Bagre; CAM: Cachoeiras de Macacu; SIRN: Santa Isabel do Rio Negro; SJPI: São João do Piauí; TER: Teres…
